# Supplementary material for: Prolonged incubation of severe acute respiratory syndrome coronavirus 2 (SARS-CoV-2) in a patient on rituximab therapy
Source: Infect Control Hosp Epidemiol. 2020 Oct 7:1–2. doi: 10.1017/ice.2020.1239 (PMC7578652; doi:10.1017/ice.2020.1239)
Supplement: Supplementary file 1 [file S0899823X20012398sup.zip]

Archive with 3 entries (3 files):
- S0899823X20012398sup001.tif
- S0899823X20012398sup002.docx
- S0899823X20012398sup003.tif
